# Supplementary material for: The Roles of Cultural Capital in Teacher–Student Interactions in China: A Qualitative Study of Students in Higher Vocational Colleges
Source: Behav Sci (Basel). 2023 Aug 19;13(8):690. doi: 10.3390/bs13080690 (PMC10452010; doi:10.3390/bs13080690)
Supplement: Supplementary file 1 [file behavsci-13-00690-s001.zip]

Archive with 1 entries (1 files):
- behavsci-2532813-supplementary.pdf
